# Supplementary material for: Interventions to Increase Physical Activity in Community-Dwelling Older Adults in Regional and Rural Areas: A Realist Synthesis Review Protocol
Source: Methods Protoc. 2023 Mar 12;6(2):29. doi: 10.3390/mps6020029 (PMC10037574; doi:10.3390/mps6020029)
Supplement: Supplementary file 1 [file mps-06-00029-s001.zip]

Archive with 1 entries (1 files):
- mps-2226321-supplementary.pdf
